# Supplementary material for: A Descriptive Study of Repeated Hospitalizations and Survival of Patients with Metastatic Melanoma in the Northern Italian Region during 2004–2019
Source: Curr Oncol. 2023 May 25;30(6):5266–78. doi: 10.3390/curroncol30060400 (PMC10297154; doi:10.3390/curroncol30060400)
Supplement: Supplementary file 1 [file curroncol-30-00400-s001.zip]

Archive with 5 entries (5 files):
- Melanoma Current Onc Table S1.pdf
- Melanoma Current Onc Table S2.pdf
- Melanoma Current Onc Table S3.pdf
- Melanoma Current Onc Table S4.pdf
- Melanoma Current Onc Table S5.pdf
